# Supplementary material for: The Protective Effect of Limosilactobacillus fermentum FZU501 Against Alcohol-Induced Liver Injury in Mice via Gut Microbiota–Liver Axis
Source: Foods. 2025 Mar 19;14(6):1054. doi: 10.3390/foods14061054 (PMC11942275; doi:10.3390/foods14061054)
Supplement: Supplementary file 1 [file foods-14-01054-s001.zip]

Archive with 1 entries (1 files):
- foods-3510462-supplementary.pdf
